# Supplementary material for: Molecular Predictors of Long-Term Survival in Glioblastoma Multiforme Patients
Source: PLoS One. 2016 Apr 28;11(4):e0154313. doi: 10.1371/journal.pone.0154313 (PMC4849730; doi:10.1371/journal.pone.0154313)
Supplement: S1 Table — The genes with non-zero penalized regression coefficients (β) in Lasso regression model are listed in the table. (XLSX) [file pone.0154313.s003.xlsx]

## Sheet: GeneExpression+Age+KFS+Chemo
Predictor	Coefficient
208933_s_at	-0.238562
206026_s_at	-0.049563
Age	-0.0121209
221280_s_at	0.0275259
206463_s_at	0.0298956
205696_s_at	0.0667175
219944_at	0.118635
207197_at	0.151663
221365_at	0.171782
218773_s_at	0.235846

## Sheet: GeneExpression+Age
Predictor	Coefficient
208933_s_at	-0.238562
206026_s_at	-0.049563
Age	-0.0121209
221280_s_at	0.0275259
206463_s_at	0.0298956
205696_s_at	0.0667175
219944_at	0.118635
207197_at	0.151663
221365_at	0.171782
218773_s_at	0.235846

## Sheet: DNAMethylation+Age+KFS+Chemo
Predictor	Coefficient
cg19404190	-0.183204
cg06321883	0.122318
cg07964538	0.239342
cg03005055	0.386493
cg02397720	0.41905
cg19767249	0.748263
cg09350274	0.82127
cg25359581	1.0773
cg00615915	1.44437
cg12927772	1.6375
cg21608192	2.22081
cg01322897	2.806
cg09472203	3.6146
cg19133903	3.64798
cg26147132	3.83538
cg19840387	7.10498
cg09979256	7.28258
cg18672421	11.19
cg12989642	17.8443
cg05790999	33.8373

## Sheet: DNAMethylation+Age
Predictor	Coefficient
cg19404190	-0.0511706
cg06321883	0.0927734
cg03005055	0.448683
cg02397720	0.525328
cg19767249	0.637884
cg09350274	0.766648
cg07964538	1.04575
cg25359581	1.05036
cg00615915	1.36403
cg12927772	1.66337
cg21608192	2.09482
cg01322897	2.53218
cg26147132	2.96076
cg19133903	3.25823
cg09472203	3.41017
cg09979256	6.91888
cg19840387	7.17083
cg18672421	10.6262
cg12989642	16.0835
cg05790999	33.2097
