# Supplementary material for: Molecular Predictors of Long-Term Survival in Glioblastoma Multiforme Patients
Source: PLoS One. 2016 Apr 28;11(4):e0154313. doi: 10.1371/journal.pone.0154313 (PMC4849730; doi:10.1371/journal.pone.0154313)
Supplement: S2 Table — For somatic point mutation, genes with unadjusted p < 0.05 are shown. For the other classes of data, genes with adjusted q < 0.05 (Bonferroni correction, i.e. pbonf) were shown. “Estimate” is the coefficient associated with the variable; “Std.Error” is the standard error associated with these estimates; “Pr (>|z|)” is the p-value associated with the z-value. (XLSX) [file pone.0154313.s004.xlsx]

## Sheet: Somatic Mutation
Gene	Estimate	Std_Error	z_value	p_value
PDE4DIP	3.03855	1.25239	2.4262	0.015258
LRRC55	3.03855	1.25239	2.4262	0.015258
DHX16	3.03855	1.25239	2.4262	0.015258
PLCG2	2.3394	1.03369	2.26314	0.0236268
PRSS1	2.10413	0.809998	2.5977	0.00938501
IDH1	2.8094	0.951853	2.95151	0.00316225
TLN2	3.03855	1.25239	2.4262	0.015258
DOCK5	1.92789	0.949681	2.03004	0.0423523
MED12L	3.03855	1.25239	2.4262	0.015258
MAGEB6	2.3979	0.85988	2.78864	0.00529301

## Sheet: Gene Expression
Probe	hgnc_symbol	Estimate	Std_Error	z_value	p_value	pbonf
200009_at	GDI2	1.98746	0.416039	4.77711	1.77831e-06	0.0396154
201725_at	CDC123	1.3999	0.283523	4.93751	7.91246e-07	0.0176266
203013_at	ECD	1.39007	0.291962	4.76113	1.92509e-06	0.0428852
203303_at	DYNLT3	-0.768758	0.158318	-4.85578	1.19914e-06	0.0267131
203436_at	RPP30	1.38316	0.290502	4.76128	1.9237e-06	0.0428543
203588_s_at	TFDP2	1.01954	0.20842	4.89175	9.99449e-07	0.0222647
204119_s_at	ADK	1.18349	0.246474	4.8017	1.57324e-06	0.0350471
204591_at	CHL1	-0.416501	0.0840305	-4.95655	7.17554e-07	0.015985
204879_at	PDPN	-0.457232	0.0955456	-4.78549	1.70575e-06	0.0379989
205463_s_at	PDGFA	-0.695971	0.13406	-5.1915	2.08605e-07	0.00464709
205562_at	RPP38	1.52412	0.299571	5.08765	3.62524e-07	0.00807594
205711_x_at	ATP5C1	1.99886	0.38559	5.18389	2.17303e-07	0.00484085
206026_s_at	TNFAIP6	-0.525313	0.108539	-4.83988	1.29919e-06	0.028942
206580_s_at	EFEMP2	-0.689946	0.117631	-5.86536	4.48156e-09	9.98356e-05
208870_x_at	ATP5C1	1.96869	0.38167	5.1581	2.49473e-07	0.00555752
208933_s_at	LGALS8	-0.883086	0.159111	-5.55013	2.85462e-08	0.000635923
208935_s_at	LGALS8	-1.26519	0.226452	-5.58703	2.30988e-08	0.000514571
208939_at	SEPHS1	1.44969	0.290666	4.98746	6.11775e-07	0.0136285
208941_s_at	SEPHS1	1.48006	0.267555	5.5318	3.16969e-08	0.000706112
209356_x_at	EFEMP2	-0.720006	0.131916	-5.45808	4.81324e-08	0.00107224
210300_at	REM1	2.03662	0.412233	4.94046	7.79389e-07	0.0173625
213113_s_at	SLC43A3	-0.835908	0.176325	-4.74073	2.12951e-06	0.047439
213340_s_at	TP73-AS1	-0.848774	0.148165	-5.72856	1.01287e-08	0.000225637
213366_x_at	ATP5C1	1.97488	0.407298	4.84875	1.24244e-06	0.0276778
213556_at	PINLYP	-0.704188	0.141315	-4.9831	6.25728e-07	0.0139393
216903_s_at	MICU1	1.48138	0.283625	5.22302	1.76027e-07	0.00392136
217742_s_at	WAC	1.75295	0.366213	4.78669	1.69554e-06	0.0377717
218119_at	TIMM23	1.25734	0.255342	4.92417	8.47211e-07	0.0188733
218238_at	GTPBP4	1.12364	0.230268	4.87971	1.06243e-06	0.0236676
218773_s_at	MSRB2	1.82901	0.341436	5.35681	8.47059e-08	0.00188699
218947_s_at	MTPAP	1.19483	0.250211	4.77531	1.79433e-06	0.0399723
218970_s_at	CUTC	1.42972	0.296498	4.82202	1.4211e-06	0.0316578
219471_at	KIAA0226L	-0.687068	0.14107	-4.87039	1.11376e-06	0.0248113
220865_s_at	PDSS1	1.16041	0.243869	4.75832	1.95213e-06	0.0434877
221699_s_at	DDX50	1.72346	0.362174	4.75866	1.94881e-06	0.0434136
221699_s_at	DDX50P1	1.72346	0.362174	4.75866	1.94881e-06	0.0434136
221898_at	PDPN	-0.443469	0.0813636	-5.45046	5.02404e-08	0.00111921
44790_s_at	KIAA0226L	-0.826238	0.160794	-5.1385	2.76945e-07	0.0061695

## Sheet: DNA Methylation
Probe	hgnc_symbol	Estimate	Std_Error	z_value	p_value	pbonf
cg12927772	C9orf64	7.56105	1.34727	5.61214	1.99837e-08	0.000464281
cg06321883	COL19A1	3.58217	0.684467	5.23351	1.66319e-07	0.00386408
cg18877506	PDPN	3.36839	0.662759	5.08237	3.72749e-07	0.00866007
cg23696834	GNMT	3.50288	0.691838	5.06314	4.12398e-07	0.00958124
cg14338887	GNMT	3.09754	0.616423	5.02503	5.0336e-07	0.0116946
cg04726446	C2orf39	4.1795	0.832525	5.02026	5.16006e-07	0.0119884
cg27522780	ACADS	4.53342	0.910409	4.97954	6.3734e-07	0.0148073
cg11976166	TGFB2	4.34038	0.874226	4.96482	6.87635e-07	0.0159758
cg04541293	PTPRT	5.2205	1.05756	4.93638	7.95863e-07	0.0184903
cg17686885	TOM1L1	3.8095	0.771836	4.93563	7.9891e-07	0.0185611
cg24101359	GNMT	3.00175	0.608291	4.93473	8.02622e-07	0.0186473
cg07242375	PRICKLE3	5.80592	1.17663	4.93437	8.04092e-07	0.0186815
cg26053864	ACTC1	3.31328	0.674906	4.90925	9.14261e-07	0.021241
cg05500015	NAALAD2	3.74713	0.764444	4.90177	9.49759e-07	0.0220657
cg19568591	FRZB	4.19236	0.857751	4.88761	1.02066e-06	0.0237129
cg10056627	GNMT	3.40534	0.697443	4.88261	1.0469e-06	0.0243226
cg22297305	PRODH	4.10336	0.841464	4.87646	1.08009e-06	0.0250936
cg01535453	ACADS	3.43691	0.710427	4.83781	1.31275e-06	0.0304992
cg14409958	ENPP2	4.29758	0.888965	4.83436	1.33575e-06	0.0310335
cg12071544	VASN;CORO7	3.49806	0.726451	4.81528	1.46997e-06	0.0341518
cg13850625	TMEM144	3.76544	0.782044	4.81487	1.47296e-06	0.0342213
cg11027570	RBP1	2.90857	0.604349	4.81272	1.48887e-06	0.034591
cg00695416	CBR1	3.27054	0.679773	4.81123	1.50006e-06	0.0348508
cg26266098	LZTS2	3.94872	0.821459	4.80695	1.53247e-06	0.0356038
cg13912117		3.26944	0.681578	4.79687	1.61161e-06	0.0374425
cg25945374	KHDRBS3	4.69805	0.982197	4.7832	1.72522e-06	0.0400821
cg27417997	SHROOM3	5.87172	1.22779	4.78236	1.73245e-06	0.04025
cg18487515	ZNF296	4.18889	0.876173	4.78089	1.7452e-06	0.0405462
cg27005179	ERBB2	3.10629	0.651619	4.76703	1.86961e-06	0.0434367
cg24081819	EPHX2	4.40606	0.924517	4.7658	1.88107e-06	0.043703
cg19192120	SSH3	4.202	0.88176	4.76547	1.8841e-06	0.0437734
cg16063112	C10orf107	3.81655	0.801987	4.75887	1.94678e-06	0.0452296
cg03588357	GPR68	7.5117	1.57849	4.75879	1.94755e-06	0.0452475
cg10604168	RASL12	4.51475	0.951199	4.74637	2.07097e-06	0.0481148
cg23217005	MT1F	3.55704	0.749543	4.74561	2.07878e-06	0.0482963
cg27457941	RBP1	3.29031	0.693414	4.74508	2.08422e-06	0.0484227
cg16914151	RPP25	4.86087	1.02518	4.74146	2.12186e-06	0.0492971
cg09052983	RAB27B	3.8659	0.81539	4.74116	2.12494e-06	0.0493688

## Sheet: CNV
Gene	Estimate	Std_Error	z_value	p_value	pbonf
C1QL3	2.59531	0.545037	4.76171	1.91956e-06	0.0444686
RSU1	2.59657	0.547285	4.74445	2.09072e-06	0.0484336
CUBN	2.60938	0.546285	4.7766	1.78287e-06	0.041302
TRDMT1	2.60938	0.546285	4.7766	1.78287e-06	0.041302
BC078172	2.60938	0.546285	4.7766	1.78287e-06	0.041302
VIM	2.60938	0.546285	4.7766	1.78287e-06	0.041302
ST8SIA6	2.59658	0.544757	4.76649	1.87463e-06	0.0434277
PTPLA	2.60916	0.546262	4.77639	1.78472e-06	0.0413447
STAM	2.64358	0.548984	4.8154	1.46902e-06	0.0340314
MRC1	2.61913	0.547589	4.78302	1.72678e-06	0.0400025
SLC39A12	2.62041	0.5484	4.77828	1.76799e-06	0.0409573

## Sheet: miRNA
Gene	Estimate	Std_Error	z_value	p_value	pbonf
hsa.miR.222	-0.710797	0.139137	-5.10862	3.24522e-07	0.000173295
