# Supplementary material for: Molecular Predictors of Long-Term Survival in Glioblastoma Multiforme Patients
Source: PLoS One. 2016 Apr 28;11(4):e0154313. doi: 10.1371/journal.pone.0154313 (PMC4849730; doi:10.1371/journal.pone.0154313)
Supplement: S3 Table — (XLSX) [file pone.0154313.s005.xlsx]

## Sheet: Germline_Mutation
Snp	Gene Symbol	Betas
rs634910	B3GALT5	-0.282213
rs16922259	TGS1	-0.183693
rs10435637	SEC11B	-0.078201
rs12318796	TMEM132B	0.0540282
rs9972911		0.0953528
rs12752696	UOX; SAMD13	0.0975913
rs7952155		0.102104
rs7838658		0.102847

## Sheet: Somatic Mutation
Gene Symbol	Beta
ST3GAL3	0.00169932
RAD51L3.RFFL	0.00555152
COA7	0.0531448
EPHA1	0.10171
CD68	0.109977
SPTBN2	0.404723
DHX16	0.452614
LUZP1	0.549206
CERS5	0.603481
SFTPA1	0.80087
IDH1	1.10114

## Sheet: Gene Expression
Probe	Gene Symbol	Beta
208303_s_at	CRLF2	-1.38334
213382_at	MST1L	-1.31703
217216_x_at	MLH3	-0.906998
215478_at	RIMS2	-0.766296
216408_at	OR2B2	-0.75637
208243_s_at	CNR1	-0.610185
203161_s_at	RNF8	-0.579353
207139_at	ATP4A	-0.560586
205615_at	CPA1	-0.450192
217761_at	ADI1	-0.268797
208216_at	DLX4	-0.239779
219724_s_at	TESPA1	-0.23114
203268_s_at	DRG2	-0.19458
214038_at	CCL8	-0.174058
208302_at	HMHB1	-0.171715
216203_at	SPTLC2	-0.129697
218047_at	OSBPL9	-0.127218
216452_at	TRPM3	-0.118175
212930_at	ATP2B1	-0.0785672
208935_s_at	LGALS8	-0.073748
205774_at	F12	-0.0664643
203889_at	SCG5	-0.0559163
220049_s_at	PDCD1LG2	-0.0478704
207216_at	TNFSF8	-0.0449367
212589_at	RRAS2	-0.025639
209419_at	THOC5	-0.0175053
220391_at	ZBTB3	-0.0101217
203658_at	SLC25A20	-0.00362709
200714_x_at	OS9	-0.0035474
203544_s_at	STAM	0.00126097
219370_at	RPRM	0.00846147
219417_s_at	C17orf59	0.012454
210134_x_at	SHOX2	0.0137096
220810_at	CLCA3P	0.019918
206685_at	HCG4	0.0229539
210187_at	FKBP1A	0.0267615
203337_x_at	ITGB1BP1	0.0285731
208351_s_at	MAPK1	0.0351851
210695_s_at	WWOX	0.0422327
220556_at	ATP1B4	0.0454653
203771_s_at	BLVRA	0.0578933
210720_s_at	NECAB3	0.0646218
221040_at	CAPN10	0.069857
206606_at	LIPC	0.0722867
203495_at	LRRC14	0.0749647
202217_at		0.0759694
202217_at	C21orf33	0.0759694
201235_s_at	BTG2	0.092638
215443_at	TSHR	0.0937892
218705_s_at	SNX24	0.095329
211351_at	KIF25-AS1	0.0986074
206315_at	CRLF1	0.115472
206817_x_at	CELF3	0.148437
214834_at	PWAR5	0.150017
218030_at	GIT1	0.153379
218745_x_at	TMEM161A	0.157253
209522_s_at	CRAT	0.164067
206463_s_at	DHRS2	0.170947
213690_s_at	PTOV1-AS2	0.178665
214819_at	IQSEC2	0.181317
204666_s_at	SIKE1	0.207109
217322_x_at		0.20905
211925_s_at	PLCB1	0.212131
208237_x_at	ADAM22	0.218181
208545_x_at	TAF4	0.219231
205696_s_at	GFRA1	0.22737
207197_at	ZIC3	0.228876
211261_at	NUP214	0.251748
206609_at	MAGEC1	0.30278
201980_s_at	RSU1	0.315706
210330_at	SGCD	0.339942
220394_at	FGF20	0.356659
208941_s_at	SEPHS1	0.356986
214632_at	NRP2	0.388173
220333_at	PAQR5	0.397913
203740_at	MPHOSPH6	0.434074
211363_s_at	MTAP	0.437346
211363_s_at		0.437346
217287_s_at	TRPC6	0.463458
220211_at		0.479249
221495_s_at	TCF25	0.511559
211258_s_at	TGFA	0.528384
210656_at	MIR6755	0.648662
210656_at	EED	0.648662
210300_at	REM1	0.697646
215442_s_at	TSHR	0.707802
217585_at	NEBL	0.729519
207094_at	CXCR1	0.820403
216925_s_at	TAL1	0.95634
220043_s_at	MFI2	1.03228
208497_x_at	NEUROG1	1.11516
205581_s_at	NOS3	1.24988
207938_at	PI15	1.25125
221365_at	MLNR	4.51141

## Sheet: DNA Methylation
Probe	Gene Symbol	Beta
cg08696192	TNS4	-8.56298
cg17384214	C6orf48;SNORD48	-7.58753
cg15945417	LLGL1	-7.42638
cg12874092	VIM	-6.15158
cg14930706	NLRP4	-3.79886
cg25257360	CXorf23	-1.68192
cg25193494	DEF8	-0.738415
cg17747332	SMARCA4	-0.50418
cg23239828	EXOC3;C5orf55	-0.434307
cg25806808	CXCL1	-0.326975
cg11235426	DUSP22	-0.291289
cg19504888	MFF	-0.109105
cg02590345	LPPR1	-0.0988645
cg19370284	ZSCAN21	-0.0927455
cg24494556	ZNF33B	0.0183363
cg23644127	C8orf38	0.0548953
cg20001829	TMEM25	0.0616064
cg09772154	FGFR2	0.111483
cg12936747	RBP4	0.203003
cg03985136	ULBP2	0.212134
cg09395833	ILVBL	0.573456
cg23583739	KDELR3	0.576504
cg27581839	AMOT	0.639698
cg19767249	DCPS	1.18545
cg12691219	ARMCX3	1.41054
cg01962969	CBR1	1.45086
cg07964538	CAV1	2.08017
cg26864028	EPOR	2.32417
cg09350274	GFRA3	2.65145
cg15918284	GABRA2	3.22899
cg12927772	C9orf64	4.10327
cg26147132	PIGS	4.29015
cg08049198	AGPAT1;RNF5P1;RNF5	7.98761
cg14990333	ZNF221	8.16381
cg09472203	AP3B2	9.22816
cg20731798	C11orf74;RAG2	9.51066
cg21606237	STX17	10.7129
cg01322897	LETMD1	11.3963
cg09979256	RSPO3	14.2705
cg12989642	PURB	18.8277
cg18672421	TMED10	20.1913
cg04875709	CDKN1B	39.1287
cg05790999	HS1BP3	71.2482

## Sheet: CNV
Gene Symbol	Beta
AL713660	-2.77313
DUSP28	-1.39753
SFRS4	-0.674429
BC041707	-0.552926
SIGLEC6	-0.444801
BC029410	-0.368036
AB051538	-0.288677
BX537442	-0.281969
LYPD3	-0.196558
ZNF480	-0.191277
PPP3CA	-0.18543
C19orf49	-0.0708112
BC042538	-0.067857
AK127388	-0.0645043
BC045679	-0.0587129
PLCH2	-0.0376796
BC068044	0.135836
PINX1	0.166605
AK127766	0.215033
E2F3	0.448497
BC071638	0.524293
NOTCH1	0.639345
BC040145	0.77723
STAM	0.823029
NME1.NME2	0.881904
HPR	1.09395
AY289773	2.52341

## Sheet: miRNA
miRNA	Beta
hsa.miR.222	-0.169726
