# Supplementary material for: Molecular Predictors of Long-Term Survival in Glioblastoma Multiforme Patients
Source: PLoS One. 2016 Apr 28;11(4):e0154313. doi: 10.1371/journal.pone.0154313 (PMC4849730; doi:10.1371/journal.pone.0154313)
Supplement: S4 Table — Annotation clusters with adjusted p-value (Benjamini-Hochberg) q < 0.05 for related annotation terms are shown. Fold enrichment is the ratio of annotation terms of LTS predictors to those of all genes. (XLSX) [file pone.0154313.s006.xlsx]

## Sheet: Sheet1
Term	Count	%	Fold Enrichment	PValue	Benjamini
acetylation	97	24.0099	1.7791	1.05853e-08	4.39288e-06
phosphoprotein	198	49.0099	1.31752	7.69656e-07	0.000159691
membrane-enclosed lumen	69	17.0792	1.6386	2.57957e-05	0.00801606
organelle lumen	67	16.5842	1.62257	4.86083e-05	0.0075544
intracellular organelle lumen	64	15.8416	1.58564	0.000151361	0.0156195
response to wounding	28	6.93069	2.19904	0.000183636	0.305364
mitochondrial lumen	16	3.9604	3.10667	0.000203727	0.0157667
mitochondrion	34	8.41584	1.97499	0.000272679	0.037023
cytoplasm	96	23.7624	1.39244	0.000452625	0.0458844
