# Supplementary material for: Molecular Predictors of Long-Term Survival in Glioblastoma Multiforme Patients
Source: PLoS One. 2016 Apr 28;11(4):e0154313. doi: 10.1371/journal.pone.0154313 (PMC4849730; doi:10.1371/journal.pone.0154313)
Supplement: S6 Table — (XLSX) [file pone.0154313.s008.xlsx]

## Sheet: Sheet1
All genes
	LTS GBM	non-LTS GBM	LGG
non-LTS GBM	46.8451
LGG	118.005	128.669
normal	101.055	89.6791	66.3219
ULR selected genes
	LTS GBM	non-LTS GBM	LGG
non-LTS GBM	1.02031
LGG	4.24713	4.92884
normal	2.91332	3.23586	2.2102
LLR selected genes
	LTS GBM	non-LTS GBM	LGG
non-LTS GBM	1.21494
LGG	4.50518	5.31369
normal	3.07764	3.41108	2.49213
